# Supplementary material for: Dynamics of Wind Setdown at Suez and the Eastern Nile Delta
Source: PLoS One. 2010 Aug 30;5(8):e12481. doi: 10.1371/journal.pone.0012481 (PMC2932978; doi:10.1371/journal.pone.0012481)
Supplement: File S1 — KML file containing the Google Earth overlays used to reconstruct the geography of the eastern Nile delta. The polygons and paths specify where the modern terrain should be modified to reflect the topography of the Late Bronze Age (circa 1250 BC). (0.03 MB XML) [file pone.0012481.s001.xml]

<?xml version="1.0" encoding="UTF-8"?>
<kml xmlns="http://www.opengis.net/kml/2.2" xmlns:gx="http://www.google.com/kml/ext/2.2" xmlns:kml="http://www.opengis.net/kml/2.2" xmlns:atom="http://www.w3.org/2005/Atom">
<Document>
	<name>Tanis2010.kml</name>
	<open>1</open>
	<description>This file contains the Google Earth overlays used to reconstruct the Exodus geography in the eastern Nile delta.  The polygons and paths specify where the modern terrain should be modified to reflect the topography of the Late Bronze Age.

Citation: Carl Drews and Weiqing Han (2010) Dynamics of Wind Setdown at Suez and the Eastern Nile Delta. PLoS ONE, supplemental material.

Copyright 2010 by Carl Drews. This is an open-access file distributed under the terms of the Creative Commons Attribution License, which permits unrestricted use, distribution, and reproduction in any medium, provided the original author and source are credited.

Last update: July 13, 2010.</description>
	<Style id="outline">
		<IconStyle>
			<scale>1.2</scale>
		</IconStyle>
		<PolyStyle>
			<fill>0</fill>
		</PolyStyle>
	</Style>
	<Placemark>
		<name>LakeTanis (T1)</name>
		<description>Outline of the Lake of Tanis, a brackish coastal lagoon believed to have existed during the Egyptian New Kingdom period.</description>
		<styleUrl>#outline</styleUrl>
		<Polygon>
			<tessellate>1</tessellate>
			<outerBoundaryIs>
				<LinearRing>
					<coordinates>
32.47178182058875,30.97958551667002,0 32.47048688221182,30.98711326351168,0 32.4947672900025,30.99685060446821,0 32.51365850920102,31.00567283233885,0 32.5291590871606,31.01301068926647,0 32.54755087296931,31.02630263875435,0 32.54600825119159,31.03162214970359,0 32.54264696521868,31.03627407060926,0 32.52715731933402,31.03684996993414,0 32.52656151756185,31.04360576427607,0 32.53540127817524,31.04513032716588,0 32.52792257544277,31.05378280394942,0 32.52274560515553,31.05223132056174,0 32.51163369533067,31.05622771427488,0 32.49224325360961,31.06686755909238,0 32.35478115887163,31.12589685142095,0 32.14677333407582,31.22107773789999,0 32.04767184442824,31.27412111810737,0 31.96298624544586,31.32658831181952,0 31.89331056255626,31.37103987993334,0 31.85379567287417,31.37896200923621,0 31.81147254556145,31.28797094846967,0 31.79579822700869,31.19197929138873,0 31.81321697491298,31.14373514427875,0 31.86905765031343,31.1015079571969,0 31.94785912764229,31.07105109327423,0 32.12660428289674,31.02757935868987,0 32.29205999896562,30.99698078933458,0 32.33681411628461,30.98817963058302,0 32.39553767741033,30.97531037661144,0 32.41824111806186,30.97100269494615,0 32.43278097345426,30.96939663927173,0 32.43252404715031,30.96607497184712,0 32.47178182058875,30.97958551667002,0 </coordinates>
				</LinearRing>
			</outerBoundaryIs>
		</Polygon>
	</Placemark>
	<Placemark>
		<name>LakeTanis (T14)</name>
		<visibility>0</visibility>
		<description>Outline of the Lake of Tanis, a brackish coastal lagoon believed to have existed during the Egyptian New Kingdom period.</description>
		<styleUrl>#outline</styleUrl>
		<Polygon>
			<tessellate>1</tessellate>
			<outerBoundaryIs>
				<LinearRing>
					<coordinates>
                                                32.47178182058875,30.97958551667002,0 32.47048688221182,30.98711326351168,0 32.4947672900025,30.99685060446821,0 32.51365850920102,31.00567283233885,0 32.5291590871606,31.01301068926647,0 32.54755087296931,31.02630263875435,0 32.54600825119159,31.03162214970359,0 32.54264696521868,31.03627407060926,0 32.52715731933402,31.03684996993414,0 32.52656151756185,31.04360576427607,0 32.53540127817524,31.04513032716588,0 32.52792257544277,31.05378280394942,0 32.52274560515553,31.05223132056174,0 32.51163369533067,31.05622771427488,0 32.49224325360961,31.06686755909238,0 32.35478115887163,31.12589685142095,0 32.14677333407582,31.22107773789999,0 32.04767184442824,31.27412111810737,0 31.96298624544586,31.32658831181952,0 31.89331056255626,31.37103987993334,0 31.85379567287417,31.37896200923621,0 31.81147254556145,31.28797094846967,0 31.79579822700869,31.19197929138873,0 31.81321697491298,31.14373514427875,0 31.86905765031343,31.1015079571969,0 31.94785912764229,31.07105109327423,0 32.12660428289674,31.02757935868987,0 32.28962850194002,30.99419682468193,0 32.33590104152306,30.98581968633229,0 32.39508839090897,30.97680459753503,0 32.41808761948971,30.97527584904934,0 32.44438634789082,30.97413195083477,0 32.44589624108413,30.97060518943998,0 32.47178182058875,30.97958551667002,0 </coordinates>
				</LinearRing>
			</outerBoundaryIs>
		</Polygon>
	</Placemark>
	<Placemark>
		<name>MediterraneanCoastline</name>
		<description>Line of coastal sand dunes separating Lake of Tanis from the open Mediterranean Sea.</description>
		<LineString>
			<tessellate>1</tessellate>
			<coordinates>
31.69752941201864,31.46594191574271,0 31.77729161362043,31.44541909788941,0 31.81872782083505,31.43063641344317,0 31.85355663821646,31.40828836844495,0 31.9215308776579,31.36636469389544,0 31.99020920182816,31.32094390346195,0 32.05232093694777,31.27833390582558,0 32.12735267047597,31.23908914312689,0 32.20478206763816,31.20187356294156,0 32.27089169024978,31.17023043554169,0 32.37007347752584,31.12649490219818,0 32.42008882032256,31.10596892637729,0 32.48147220442478,31.08252530195596,0 32.51218508169701,31.07043475970787,0 32.5275574587991,31.06612049258592,0 32.54860227033532,31.06174879998245,0 32.56887501717099,31.05945979700037,0 32.5924203039189,31.05782433657743,0 32.60787316433368,31.05696120984012,0 </coordinates>
		</LineString>
	</Placemark>
	<Placemark>
		<name>Paleolagoon (T1)</name>
		<description>The eastern lagoon (east of Hebua), where the Pelusiac branch of the Nile debouched into the Lake of Tanis.</description>
		<styleUrl>#outline</styleUrl>
		<Polygon>
			<tessellate>1</tessellate>
			<outerBoundaryIs>
				<LinearRing>
					<coordinates>
32.42387525459904,30.96291205323594,0 32.41242953770785,30.95715463201191,0 32.40343203755294,30.95256186492227,0 32.39008238682659,30.94579388071091,0 32.37464791906444,30.93738227439554,0 32.37718784822501,30.93470291383977,0 32.38023798253732,30.93655222321792,0 32.38349832770955,30.93765969624172,0 32.38914437990615,30.93474757817958,0 32.39609290267496,30.93070281582817,0 32.39785702559606,30.93593042129452,0 32.4064719576666,30.93997707110819,0 32.41282935513812,30.94455550853716,0 32.4143710591036,30.94427528815854,0 32.41843997925768,30.9394522532001,0 32.42137741511431,30.93265280197379,0 32.42973594790318,30.93191986152984,0 32.43764642654512,30.93320013639158,0 32.44703881663492,30.93635110260879,0 32.45712435007795,30.93512639619813,0 32.45977543691094,30.93133826479715,0 32.45494135909424,30.92336234713335,0 32.45124652934588,30.90993728682615,0 32.4600421515886,30.91216632326835,0 32.46481672877722,30.91603528900684,0 32.46835509147484,30.92086221673891,0 32.47173811052689,30.92832402477955,0 32.47562153186937,30.93186475009382,0 32.48221278055928,30.93492955686111,0 32.48613912589024,30.94557923350563,0 32.48905505997064,30.9560154483609,0 32.48897213859563,30.96314646175133,0 32.48697985615863,30.96851342708309,0 32.48410103279361,30.97293388680293,0 32.48021906072503,30.97724902675929,0 32.47239565629221,30.97977123946449,0 32.4713214259214,30.98240981100264,0 32.43280253189224,30.96933563777058,0 32.42923038605753,30.96523354384176,0 32.42387525459904,30.96291205323594,0 </coordinates>
				</LinearRing>
			</outerBoundaryIs>
		</Polygon>
	</Placemark>
	<Placemark>
		<name>Paleolagoon (T14)</name>
		<visibility>0</visibility>
		<description>The eastern lagoon (east of Hebua), where the Pelusiac branch of the Nile debouched into the Lake of Tanis.</description>
		<styleUrl>#outline</styleUrl>
		<Polygon>
			<tessellate>1</tessellate>
			<outerBoundaryIs>
				<LinearRing>
					<coordinates>
32.42387525459904,30.96291205323594,0 32.41242953770785,30.95715463201191,0 32.40343203755294,30.95256186492227,0 32.39008238682659,30.94579388071091,0 32.37464791906444,30.93738227439554,0 32.37718784822501,30.93470291383977,0 32.38023798253732,30.93655222321792,0 32.38349832770955,30.93765969624172,0 32.38914437990615,30.93474757817958,0 32.39609290267496,30.93070281582817,0 32.39785702559606,30.93593042129452,0 32.4064719576666,30.93997707110819,0 32.41282935513812,30.94455550853716,0 32.4143710591036,30.94427528815854,0 32.41843997925768,30.9394522532001,0 32.42137741511431,30.93265280197379,0 32.42973594790318,30.93191986152984,0 32.43764642654512,30.93320013639158,0 32.44703881663492,30.93635110260879,0 32.45712435007795,30.93512639619813,0 32.45977543691094,30.93133826479715,0 32.45494135909424,30.92336234713335,0 32.45124652934588,30.90993728682615,0 32.4600421515886,30.91216632326835,0 32.46481672877722,30.91603528900684,0 32.46835509147484,30.92086221673891,0 32.47173811052689,30.92832402477955,0 32.47562153186937,30.93186475009382,0 32.48221278055928,30.93492955686111,0 32.48613912589024,30.94557923350563,0 32.48905505997064,30.9560154483609,0 32.48897213859563,30.96314646175133,0 32.48697985615863,30.96851342708309,0 32.48410103279361,30.97293388680293,0 32.48021906072503,30.97724902675929,0 32.47239565629221,30.97977123946449,0 32.4713214259214,30.98240981100264,0 32.44450471301916,30.97409722596916,0 32.43783526435767,30.97036512594962,0 32.42387525459904,30.96291205323594,0 </coordinates>
				</LinearRing>
			</outerBoundaryIs>
		</Polygon>
	</Placemark>
	<Placemark>
		<name>LakeOfHorus</name>
		<description>The western lagoon (west of Hebua) where the Pelusiac branch of the Nile entered a sea-level lagoon.</description>
		<styleUrl>#outline</styleUrl>
		<Polygon>
			<tessellate>1</tessellate>
			<outerBoundaryIs>
				<LinearRing>
					<coordinates>
32.34784609023064,30.92210441788045,0 32.32911156122354,30.91076866182629,0 32.30570479612153,30.89703305933502,0 32.28562890173746,30.88746888963914,0 32.27933944709736,30.88322919515624,0 32.27294660465693,30.87769315646139,0 32.26527946357447,30.87177389925541,0 32.26020185822249,30.86524355220784,0 32.25500166294308,30.85289212265791,0 32.2400615397217,30.8532887253983,0 32.2269804690439,30.85953897184984,0 32.21688192285505,30.86405509098935,0 32.20498347449619,30.86598339732307,0 32.19229060347026,30.86415196258443,0 32.17976657315565,30.85820020744173,0 32.18037079272837,30.85544676453498,0 32.18905632275325,30.85368691714988,0 32.19952557531899,30.85062113872539,0 32.20608087278373,30.84941575902633,0 32.21246581944264,30.8479399499069,0 32.21621200084746,30.84620156232485,0 32.22050967161978,30.8418778010825,0 32.22755842933111,30.83535829307255,0 32.24358418139464,30.8295623861934,0 32.26459936243946,30.82488429823498,0 32.28561936086405,30.82418603239799,0 32.29808803746004,30.82926184089617,0 32.30371344417487,30.83887329237454,0 32.29998889304464,30.84516324698853,0 32.29532608416505,30.849319933396,0 32.29812304690071,30.85393776351559,0 32.30641495733577,30.86110747453881,0 32.31917987891604,30.86897846848574,0 32.32457565634029,30.87638705345525,0 32.33255263077145,30.88022656886449,0 32.3320094901033,30.8898707790916,0 32.34587476666401,30.89906770004357,0 32.35551417108784,30.90766316954391,0 32.35875415457377,30.91189147938141,0 32.36281045009645,30.9170905268826,0 32.36766482566144,30.9197874862504,0 32.37382079636183,30.92250955721777,0 32.37644522031411,30.92643238888331,0 32.37663683140882,30.92984524146418,0 32.37571147945316,30.93321918405417,0 32.37753355771171,30.93495461983734,0 32.37845914796105,30.93552358987774,0 32.3759439752472,30.93826661422398,0 32.37242058994268,30.93595790826526,0 32.37085870667004,30.93302158841015,0 32.36628377317049,30.93059483067331,0 32.35544318900403,30.92713672193837,0 32.34784609023064,30.92210441788045,0 </coordinates>
				</LinearRing>
			</outerBoundaryIs>
		</Polygon>
	</Placemark>
	<Placemark>
		<name>PelusiacMouth</name>
		<description>Outer mouth of the Pelusiac branch of the Nile.</description>
		<styleUrl>#outline</styleUrl>
		<Polygon>
			<tessellate>1</tessellate>
			<outerBoundaryIs>
				<LinearRing>
					<coordinates>
32.5336356668179,31.04558172936377,0 32.53378961028899,31.05291020276261,0 32.5346982455607,31.05726346422382,0 32.53685265474427,31.06538298910601,0 32.55805871682063,31.08475732429807,0 32.53328144001269,31.09356361186395,0 32.53280426637299,31.0664476344277,0 32.53047557970731,31.05803386593387,0 32.52713949937451,31.05228502583454,0 32.5336356668179,31.04558172936377,0 </coordinates>
				</LinearRing>
			</outerBoundaryIs>
		</Polygon>
	</Placemark>
	<Placemark>
		<name>TaniticMouth</name>
		<description>Outer mouth of the Tanitic branch of the Nile.</description>
		<styleUrl>#outline</styleUrl>
		<Polygon>
			<tessellate>1</tessellate>
			<outerBoundaryIs>
				<LinearRing>
					<coordinates>
32.20598831839032,31.19042735987308,0 32.20547883258246,31.19390659582701,0 32.20720291015876,31.19742319565803,0 32.20892332261565,31.20016552672565,0 32.23013024891912,31.21664441313057,0 32.20633887133189,31.22759384340316,0 32.2047980182309,31.2020842814582,0 32.20311581202551,31.19906906500524,0 32.20091804343245,31.19598937984758,0 32.19729004220289,31.19429048078548,0 32.20598831839032,31.19042735987308,0 </coordinates>
				</LinearRing>
			</outerBoundaryIs>
		</Polygon>
	</Placemark>
	<Placemark>
		<name>MendesianMouth</name>
		<description>Outer mouth of the Mendesian branch of the Nile.</description>
		<styleUrl>#outline</styleUrl>
		<Polygon>
			<tessellate>1</tessellate>
			<outerBoundaryIs>
				<LinearRing>
					<coordinates>
32.07829562134334,31.2549980180762,0 32.0782704772695,31.25765451619582,0 32.08011067368673,31.26076878444683,0 32.0818473482756,31.26315259003779,0 32.10485777333331,31.27821198795679,0 32.08255231020028,31.28967261473902,0 32.07794125261504,31.26516339220134,0 32.07595445110225,31.26207826906094,0 32.07428044385183,31.25978260159827,0 32.07116372672621,31.25877499926122,0 32.07829562134334,31.2549980180762,0 </coordinates>
				</LinearRing>
			</outerBoundaryIs>
		</Polygon>
	</Placemark>
	<Placemark>
		<name>BallahLakes</name>
		<description>A set of ancient lakes that formerly existed during Egypt&apos;s New Kingdom period.</description>
		<styleUrl>#outline</styleUrl>
		<Polygon>
			<tessellate>1</tessellate>
			<outerBoundaryIs>
				<LinearRing>
					<coordinates>
32.37718557776496,30.86303102613013,0 32.36556746590031,30.87568840856412,0 32.36200408432924,30.88446477018783,0 32.3545775834207,30.8870569840817,0 32.34878842432332,30.88136639859995,0 32.35228783401056,30.87627588528423,0 32.35499172724547,30.87188967300014,0 32.36264370924594,30.86533231703664,0 32.36602766212372,30.85879391183469,0 32.35776830206579,30.85638554253161,0 32.34324682822705,30.85632957733622,0 32.33268500085824,30.84633941207276,0 32.32634474365887,30.83080544730699,0 32.31297418503905,30.81702588796493,0 32.2979301095148,30.80696501921426,0 32.28224237525286,30.80083894366747,0 32.26641250110948,30.79719681447208,0 32.23758889251673,30.79977372573218,0 32.23358184061864,30.78385711047874,0 32.21979209692883,30.77271771611913,0 32.20788775126526,30.76484156414077,0 32.20653899937989,30.75094989069217,0 32.20233946433467,30.74384895453858,0 32.19453068912176,30.74116639279066,0 32.19243439858891,30.73159217976334,0 32.20212967971312,30.72256050319948,0 32.21118210561346,30.72379255719509,0 32.21900063005064,30.73908171154714,0 32.22686899682219,30.73751748864312,0 32.2406825340021,30.73444553843302,0 32.26019205548698,30.72674567326854,0 32.28775352192816,30.70676172134823,0 32.29738988561605,30.69407960684963,0 32.30910063036443,30.68579657268306,0 32.32826681867863,30.67534420615374,0 32.34616470066752,30.68147782122679,0 32.35116958483408,30.68637591669744,0 32.3545010325934,30.7015980925088,0 32.35749660919316,30.72170301053651,0 32.36488414345294,30.7383725419967,0 32.3598227280838,30.75414995961469,0 32.35288300171975,30.77052624192444,0 32.34785360025113,30.78794953176515,0 32.35217247038329,30.8046826689518,0 32.3586723571546,30.81416786589525,0 32.36638876426672,30.82973505580785,0 32.36531828071348,30.84099710037132,0 32.37248115233594,30.840715807415,0 32.38112248799521,30.84871467801818,0 32.37718557776496,30.86303102613013,0 </coordinates>
				</LinearRing>
			</outerBoundaryIs>
		</Polygon>
	</Placemark>
	<Placemark>
		<name>BallahIslands</name>
		<styleUrl>#outline</styleUrl>
		<Polygon>
			<tessellate>1</tessellate>
			<outerBoundaryIs>
				<LinearRing>
					<coordinates>
32.24723282609541,30.77926458854308,0 32.25284596173108,30.77017025388922,0 32.24831512159037,30.7686195221472,0 32.24182506845474,30.76060279043349,0 32.24283622064656,30.75258397036451,0 32.24707070493538,30.74572202102229,0 32.25199411243592,30.75017436762267,0 32.25865268036004,30.75385464209743,0 32.26446958157628,30.75577983279449,0 32.26159291891994,30.76367476824767,0 32.25839548861922,30.76793265006729,0 32.26226110869295,30.77780598552974,0 32.26411345557801,30.78287937582475,0 32.25564373581239,30.78558719209429,0 32.24723282609541,30.77926458854308,0 </coordinates>
				</LinearRing>
			</outerBoundaryIs>
		</Polygon>
	</Placemark>
	<Placemark>
		<name>BallahMarsh</name>
		<description>A low-lying marshy area between Ballah Lakes and Migdol, believed by James Hoffmeier and Stephen Moshier to have existed during the Exodus period.</description>
		<styleUrl>#outline</styleUrl>
		<Polygon>
			<tessellate>1</tessellate>
			<outerBoundaryIs>
				<LinearRing>
					<coordinates>
32.37559049163429,30.86167879647206,0 32.37887093454319,30.8507544996232,0 32.37920784375142,30.84782848079858,0 32.38590909500586,30.85508397933067,0 32.39093073096636,30.86158849591773,0 32.3920410975458,30.86577057699258,0 32.38786351588628,30.87295561020338,0 32.38803250334575,30.87694964078806,0 32.39381588985316,30.87937810420676,0 32.39784619647908,30.88171119558385,0 32.40341447766462,30.88520327180327,0 32.40378406841554,30.89097963654396,0 32.40757378232395,30.89739633818459,0 32.40586647449975,30.90511914468742,0 32.40955617219571,30.91117777275573,0 32.40848320745501,30.9161644763747,0 32.40452505042106,30.91916929476315,0 32.39914289153369,30.91913135274133,0 32.39438335589476,30.91707367024458,0 32.39172706195837,30.91260735659786,0 32.39155316126994,30.90745247710121,0 32.38836202652083,30.90344046996216,0 32.38807284461144,30.89952903349923,0 32.38572350133547,30.89471548008276,0 32.37941720025349,30.89441533755359,0 32.37624009335639,30.89022154606478,0 32.37430596268047,30.88567937486056,0 32.37328661238904,30.88087227804721,0 32.37354079940799,30.87634399876984,0 32.37169160542719,30.87295448419291,0 32.36617434032484,30.87318482077006,0 32.37559049163429,30.86167879647206,0 </coordinates>
				</LinearRing>
			</outerBoundaryIs>
		</Polygon>
	</Placemark>
	<Placemark>
		<name>PelusiacBranch1</name>
		<description>Pelusiac branch of the Nile from Bubastis to Daphnae.</description>
		<LineString>
			<tessellate>1</tessellate>
			<coordinates>
32.1827291445689,30.8574589962154,0 32.17899699017052,30.85620329484201,0 32.1761529460062,30.85483278508923,0 32.17358743843511,30.85433225988582,0 32.16990483173489,30.85399670148027,0 32.16639682904048,30.85407741140347,0 32.16221923716923,30.8547054828653,0 32.15997584618069,30.85577976119265,0 32.15747313575209,30.85770672661525,0 32.1555722527361,30.85942233674478,0 32.1528689167678,30.86040588589546,0 32.14863177195957,30.86083656032471,0 32.14396417072035,30.86040770143585,0 32.13946331039073,30.85939185928764,0 32.13525748133029,30.8584430468859,0 32.12977226672076,30.85714675949316,0 32.12225338762249,30.85488437974549,0 32.116296629286,30.85248663597804,0 32.11045877600741,30.84993561733714,0 32.10193225332503,30.8471361478421,0 32.09570491477878,30.84614646345024,0 32.08889574827396,30.84737624203071,0 32.08582357923963,30.8503357510935,0 32.08427919211415,30.85551798606883,0 32.08112915184537,30.85748963037062,0 32.07872313475961,30.8579827947197,0 32.07498441434034,30.85740487088865,0 32.07251463837959,30.85740525039427,0 32.06896408850446,30.85921281303081,0 32.06522915416857,30.86184230016883,0 32.06206281400983,30.8640614046187,0 32.060632256965,30.86496357608489,0 32.05890540039736,30.86488059275621,0 32.05737026443679,30.86455095743517,0 32.05496678987084,30.8654553182555,0 32.051432172955,30.86717726333823,0 32.0490338762371,30.86832716801609,0 32.04672035793489,30.86997334535895,0 32.04441665199498,30.87128824807136,0 32.04174432402567,30.87136524350616,0 32.0384914211137,30.87111449552995,0 32.0351403586769,30.8693843514812,0 32.03112658009479,30.86785842957384,0 32.0276893483119,30.86725491332732,0 32.02559219998766,30.86429686056217,0 32.02293481491063,30.86086226272224,0 32.01984827375309,30.858273009832,0 32.0165589420463,30.85562085449938,0 32.01129215026518,30.85513340597023,0 32.00603708349784,30.85542878664462,0 32.00358504168224,30.85404138858559,0 32.00064485592904,30.85090757517926,0 31.99791516772639,30.84861704280507,0 31.99479206936868,30.84752077835179,0 31.98775824228126,30.84848586782544,0 31.98416372529822,30.84847828314987,0 31.98139606489656,30.84736385638848,0 31.97725922576903,30.84501315810458,0 31.97368569415415,30.84404666421818,0 31.96968793359569,30.84427942098157,0 31.96583764609962,30.8417468181531,0 31.96275927412739,30.83903462132964,0 31.95897327240012,30.83528949625919,0 31.95683155694978,30.8326949192776,0 31.95438492925398,30.82961984726535,0 31.95084668552525,30.82749718947474,0 31.94565031433581,30.82731606224029,0 31.94211063544213,30.82683034981632,0 31.93961862487126,30.82721767557334,0 31.93534232111461,30.82614713753285,0 31.93034845862974,30.82662660425562,0 31.92647805516342,30.82631560159562,0 31.91805287549523,30.82409676981098,0 31.91000055524169,30.82308627846665,0 31.90300414722571,30.82266807475448,0 31.89576941622581,30.82038780317136,0 31.88212748371656,30.81446394186342,0 31.87275330019253,30.80952235351093,0 31.86637434472365,30.80764241359237,0 31.86197969121185,30.80730939431323,0 31.85801843729547,30.80902953370155,0 31.85278485452357,30.81015286603758,0 31.84814630071351,30.8100916307782,0 31.84293157132227,30.80834463705893,0 31.83696513560793,30.80545498317221,0 31.83067519245883,30.80144986056165,0 31.82068872597818,30.79422439504878,0 31.81587034981621,30.78897369420107,0 31.81400187094684,30.78535757989299,0 31.81134885903015,30.77955132467308,0 31.80704280403564,30.77402827645885,0 31.80116617534834,30.76954798452296,0 31.7926237052867,30.76592541551267,0 31.7835401162649,30.75906143695707,0 31.78049991193048,30.74842150594816,0 31.78025216369641,30.74143666108197,0 31.77936852659892,30.7401091372357,0 31.77950615030852,30.73750470100768,0 31.77842929299562,30.7328373699115,0 31.77079670065649,30.73175050225001,0 31.76585350724291,30.73012354648232,0 31.76068263642252,30.72745861465832,0 31.75725957850001,30.7240273404995,0 31.75717852943365,30.7222313613181,0 31.7561541299833,30.71893962156934,0 31.7553892172597,30.7134967474279,0 31.75281752474156,30.71044361453041,0 31.74800884223282,30.70709280928251,0 31.7462381821299,30.70441461223777,0 31.74645645453831,30.70103439017209,0 31.74379284069192,30.69781632185425,0 31.74015728361763,30.69333062054646,0 31.74003814035667,30.6900119272784,0 31.73798625052057,30.68766376078913,0 31.73207177590721,30.68735974819066,0 31.72829445359425,30.68780564559468,0 31.72263444337697,30.68727249134947,0 31.71738873013883,30.68797322082604,0 31.71180621852343,30.68600686373511,0 31.70701517909689,30.67943266544157,0 31.7029002590755,30.67266690079043,0 31.70275720370039,30.67102697111523,0 31.69671076770111,30.66603073192483,0 31.68161824138678,30.6633496389796,0 31.67859304500352,30.66146907765176,0 31.67597014181538,30.65525484081102,0 31.67492283651461,30.65201252963038,0 31.67281539169394,30.64958209836454,0 31.67232478316674,30.6450332138719,0 31.67028030715047,30.64246126268132,0 31.66646137888753,30.640853565077,0 31.66043463344601,30.64046122928171,0 31.65642446243803,30.63945484250283,0 31.65303230510376,30.63680215852412,0 31.64980705522524,30.63338149640515,0 31.64176644331043,30.63147871020001,0 31.63282378626364,30.62613682810434,0 31.61416792996811,30.61511768534266,0 31.6090817033556,30.61463342108969,0 31.59787776558806,30.61757330885428,0 31.58994023974298,30.61434658200427,0 31.5769232817217,30.60810369177759,0 31.55706946836442,30.59868698303206,0 31.55242555539499,30.59332048849755,0 31.55180874354223,30.58135296075087,0 31.54719411104797,30.57597132729722,0 31.53626112096282,30.57388252987349,0 31.52275577834808,30.57415662521968,0 31.5100686297762,30.57627738862399,0 31.50359883243855,30.57681325094639,0 </coordinates>
		</LineString>
	</Placemark>
	<Placemark>
		<name>TaniticLeftBank (T8)</name>
		<visibility>0</visibility>
		<description>Natural levee along the northwest bank of the Tanitic branch of the Nile as it flowed through Lake of Tanis to the Tanitic mouth.</description>
		<styleUrl>#outline</styleUrl>
		<Polygon>
			<tessellate>1</tessellate>
			<outerBoundaryIs>
				<LinearRing>
					<coordinates>
31.95715868609807,31.06615081840902,0 32.20116965111075,31.19635058955321,0 32.20315706817702,31.19927730321345,0 32.20035452387656,31.20054446806376,0 31.95308029254989,31.06742512430725,0 31.95715868609807,31.06615081840902,0 </coordinates>
				</LinearRing>
			</outerBoundaryIs>
		</Polygon>
	</Placemark>
	<Placemark>
		<name>TaniticRightBank (T8)</name>
		<visibility>0</visibility>
		<description>Natural levee along the southeast bank of the Tanitic branch of the Nile as it flowed through Lake of Tanis to the Tanitic mouth.</description>
		<styleUrl>#outline</styleUrl>
		<Polygon>
			<tessellate>1</tessellate>
			<outerBoundaryIs>
				<LinearRing>
					<coordinates>
31.96343703800837,31.0645259112325,0 32.21408589087784,31.19438908279339,0 32.20981193860836,31.1963805836897,0 31.95908347739158,31.06568603759294,0 31.96343703800837,31.0645259112325,0 </coordinates>
				</LinearRing>
			</outerBoundaryIs>
		</Polygon>
	</Placemark>
	<Placemark>
		<name>CoastalSandbar (T12, T13)</name>
		<visibility>0</visibility>
		<description>This overlay is used to remove the line of coastal barrier islands separating the Lake of Tanis from the open Mediterranean Sea.</description>
		<styleUrl>#outline</styleUrl>
		<Polygon>
			<tessellate>1</tessellate>
			<outerBoundaryIs>
				<LinearRing>
					<coordinates>
31.89101628726804,31.36297869255799,0 32.07057730408914,31.24981701553893,0 32.1939403245015,31.19040206772262,0 32.37409543241299,31.11175276899367,0 32.5169533440646,31.04590273714975,0 32.5300469456156,31.04935018699839,0 32.53337994358274,31.06080421510273,0 32.53823027032836,31.07610419561244,0 32.54447144298553,31.08972091624833,0 32.2185356926037,31.22209645447865,0 32.09396526491134,31.28377735139242,0 31.91657490711993,31.38950376278615,0 31.89101628726804,31.36297869255799,0 </coordinates>
				</LinearRing>
			</outerBoundaryIs>
		</Polygon>
	</Placemark>
</Document>
</kml>
